# Supplementary material for: Salinity Tolerance in Wheat: Mechanisms and Breeding Approaches
Source: Plants (Basel). 2025 May 27;14(11):1641. doi: 10.3390/plants14111641 (PMC12158024; doi:10.3390/plants14111641)
Supplement: Supplementary file 1 [file plants-14-01641-s001.zip]

Archive with 1 entries (1 files):
- plants-3610722-supplementary.pdf
